# Supplementary material for: High-Content C. elegans Screen Identifies Natural Compounds Impacting Mitochondria-Lipid Homeostasis and Promoting Healthspan
Source: Cells. 2021 Dec 29;11(1):100. doi: 10.3390/cells11010100 (PMC8750055; doi:10.3390/cells11010100)
Supplement: Supplementary file 1 [file cells-11-00100-s001.zip]

Archive with 1 entries (1 files):
- cells-1501642-supplementary/cells-1501642-SM PROOF DONE .pdf
